# Supplementary material for: Exclusion of patients living with HIV from cancer immune checkpoint inhibitor trials
Source: Sci Rep. 2021 Mar 23;11:6637. doi: 10.1038/s41598-021-86081-w (PMC7988004; doi:10.1038/s41598-021-86081-w)
Supplement: Supplementary file 1 — Supplementary Information. [file 41598_2021_86081_MOESM1_ESM.xlsx]

## Sheet: 2019-2020 trials
NCT ID	Categorization
NCT03970252	Conditionally included
NCT04020809	Conditionally included
NCT03798639	Conditionally included
NCT03801902	Conditionally included
NCT04141644	Conditionally included
NCT04028245	Conditionally included
NCT04214249	Conditionally included
NCT04216290	Conditionally included
NCT04164082	Conditionally included
NCT03774901	Conditionally included
NCT03770455	Conditionally included
NCT03952325	Conditionally included
NCT04119830	Conditionally included
NCT04116073	Conditionally included
NCT04006119	Conditionally included
NCT03708224	Conditionally included
NCT03829722	Conditionally included
NCT04220866	Conditionally included
NCT03944941	Conditionally included
NCT03834233	Conditionally included
NCT04013854	Conditionally included
NCT04152863	Conditionally included
NCT03910439	Conditionally included
NCT04147351	Conditionally included
NCT04173507	Conditionally included
NCT03589547	Conditionally included
NCT03871153	Conditionally included
NCT04105270	Conditionally included
NCT04163432	Conditionally included
NCT03971474	Conditionally included
NCT04221529	Conditionally included
NCT04034927	Conditionally included
NCT04118166	Conditionally included
NCT03914300	Conditionally included
NCT03775265	Conditionally included
NCT03199885	Conditionally included
NCT04148911	Conditionally included
NCT03914612	Conditionally included
NCT04214067	Conditionally included
NCT03907488	Conditionally included
NCT04214262	Conditionally included
NCT04092283	Conditionally included
NCT03793179	Conditionally included
NCT04106115	Conditionally included
NCT03844256	Conditionally included
NCT04071236	Conditionally included
NCT04109729	Conditionally included
NCT03854474	Conditionally included
NCT03785873	Conditionally included
NCT04108481	Conditionally included
NCT03816358	Conditionally included
NCT03747484	Conditionally included
NCT04216316	Conditionally included
NCT03604991	Conditionally included
NCT03811002	Conditionally included
NCT03952585	Conditionally included
NCT03704467	Excluded
NCT03899610	Excluded
NCT03969004	Excluded
NCT03833154	Excluded
NCT04065555	Excluded
NCT03922477	Excluded
NCT04128020	Excluded
NCT03892525	Excluded
NCT04102618	Excluded
NCT04088032	Excluded
NCT03251313	Excluded
NCT03807765	Excluded
NCT04185311	Excluded
NCT04132817	Excluded
NCT03982004	Excluded
NCT03945604	Excluded
NCT03694834	Excluded
NCT03955978	Excluded
NCT04046133	Excluded
NCT03866239	Excluded
NCT03802747	Excluded
NCT03977090	Excluded
NCT03791398	Excluded
NCT03982121	Excluded
NCT03626922	Excluded
NCT03914443	Excluded
NCT03985046	Excluded
NCT04201873	Excluded
NCT04003649	Excluded
NCT03726515	Excluded
NCT04047706	Excluded
NCT03707457	Excluded
NCT03722342	Excluded
NCT03961971	Excluded
NCT04160494	Excluded
NCT04220892	Excluded
NCT03905135	Excluded
NCT03799744	Excluded
NCT03381183	Excluded
NCT03529422	Excluded
NCT03906526	Excluded
NCT04213404	Excluded
NCT04134325	Excluded
NCT03784326	Excluded
NCT03812562	Excluded
NCT03655002	Excluded
NCT03798314	Excluded
NCT03884998	Excluded
NCT03892044	Excluded
NCT03920631	Excluded
NCT03843294	Excluded
NCT04118868	Excluded
NCT04223648	Excluded
NCT03978611	Excluded
NCT04206358	Excluded
NCT04165967	Excluded
NCT04125719	Excluded
NCT03929029	Excluded
NCT03161431	Excluded
NCT03875079	Excluded
NCT03772899	Excluded
NCT03743298	Excluded
NCT04072900	Excluded
NCT04197882	Excluded
NCT04040231	Excluded
NCT04162015	Excluded
NCT03760575	Excluded
NCT04153565	Excluded
NCT04166734	Excluded
NCT04201145	Excluded
NCT03546426	Excluded
NCT03166254	Excluded
NCT04059874	Excluded
NCT04081688	Excluded
NCT03818776	Excluded
NCT03656627	Excluded
NCT04013542	Excluded
NCT03696212	Excluded
NCT03574220	Excluded
NCT03991819	Excluded
NCT03812549	Excluded
NCT03987867	Excluded
NCT03623646	Excluded
NCT03843515	Excluded
NCT03575234	Excluded
NCT03695380	Excluded
NCT04024878	Excluded
NCT04104074	Excluded
NCT04220944	Excluded
NCT04104672	Excluded
NCT04161755	Excluded
NCT04050085	Excluded
NCT04181645	Excluded
NCT03869190	Excluded
NCT04134000	Excluded
NCT03773666	Excluded
NCT04073160	Excluded
NCT03518320	Excluded
NCT03532451	Excluded
NCT03835533	Excluded
NCT04191421	Excluded
NCT03805594	Excluded
NCT02950766	Excluded
NCT04163289	Excluded
NCT04193098	Excluded
NCT03910127	Excluded
NCT03923270	Excluded
NCT03963414	Excluded
NCT03971214	Excluded
NCT03773744	Excluded
NCT03359239	Excluded
NCT03990571	Excluded
NCT04002622	Excluded
NCT03756298	Excluded
NCT03894007	Excluded
NCT03971409	Excluded
NCT03794596	Excluded
NCT04215146	Excluded
NCT04188119	Excluded
NCT03740893	Excluded
NCT03874325	Excluded
NCT04053322	Excluded
NCT04176848	Excluded
NCT03820141	Excluded
NCT03872505	Excluded
NCT03742986	Excluded
NCT04159818	Excluded
NCT03789110	Excluded
NCT03650894	Excluded
NCT03818685	Excluded
NCT03546686	Excluded
NCT03747120	Excluded
NCT03632941	Excluded
NCT03492918	Excluded
NCT03644589	Excluded
NCT03841747	Excluded
NCT04024800	Excluded
NCT03971045	Excluded
NCT03879174	Excluded
NCT03988036	Excluded
NCT03989089	Excluded
NCT03804944	Excluded
NCT04095689	Excluded
NCT04190056	Excluded
NCT03894215	Excluded
NCT03614949	Excluded
NCT04188860	Excluded
NCT03808857	Excluded
NCT03972722	Excluded
NCT04150575	Excluded
NCT03816553	Excluded
NCT04096911	Excluded
NCT03833479	Excluded
NCT03623854	Excluded
NCT03770416	Excluded
NCT03639935	Excluded
NCT03768531	Excluded
NCT03995147	Excluded
NCT03990961	Excluded
NCT04181489	Excluded
NCT04023916	Excluded
NCT03694262	Excluded
NCT03951415	Excluded
NCT04106414	Excluded
NCT04197219	Excluded
NCT03835819	Excluded
NCT04057365	Excluded
NCT04211168	Excluded
NCT03898895	Excluded
NCT03951597	Excluded
NCT03698461	Excluded
NCT04145193	Excluded
NCT04118933	Excluded
NCT03800602	Excluded
NCT03642067	Excluded
NCT03879811	Excluded
NCT03867799	Excluded
NCT03981146	Excluded
NCT04072198	Excluded
NCT04126733	Excluded
NCT04166383	Excluded
NCT03832621	Excluded
NCT03519412	Excluded
NCT03984578	Excluded
NCT03844750	Excluded
NCT03800953	Excluded
NCT04054518	Excluded
NCT04159974	Excluded
NCT03987815	Excluded
NCT03437200	Excluded
NCT04215471	Excluded
NCT04177875	Excluded
NCT04005170	Excluded
NCT03985670	Excluded
NCT04084158	Excluded
NCT04006821	Excluded
NCT04209686	Excluded
NCT03878472	Excluded
NCT04089657	Excluded
NCT03979131	Excluded
NCT03959293	Excluded
NCT04221555	Excluded
NCT03014804	Excluded
NCT03899857	Excluded
NCT04118036	Excluded
NCT04013672	Excluded
NCT03718767	Excluded
NCT03925246	Excluded
NCT03443856	Excluded
NCT04062656	Excluded
NCT03818061	Excluded
NCT03723967	Excluded
NCT03737968	Excluded
NCT03854032	Excluded
NCT03894891	Excluded
NCT03878979	Excluded
NCT03944915	Excluded
NCT04169074	Excluded
NCT02289209	Excluded
NCT03695510	Excluded
NCT03813836	Excluded
NCT04058145	Excluded
NCT04144517	Excluded
NCT03993353	Excluded
NCT04150900	Excluded
NCT03938337	Excluded
NCT04146181	Excluded
NCT03975270	Excluded
NCT04126460	Excluded
NCT04164238	Excluded
NCT03617666	Excluded
NCT04067037	Excluded
NCT04091490	Excluded
NCT03331341	Excluded
NCT03776864	Excluded
NCT04156698	Excluded
NCT04030455	Excluded
NCT04164979	Excluded
NCT03921021	Excluded
NCT04099641	Excluded
NCT04069273	Excluded
NCT03939962	Excluded
NCT04202484	Excluded
NCT03950271	Excluded
NCT04098796	Excluded
NCT03783936	Excluded
NCT04021108	Excluded
NCT04006262	Excluded
NCT03997448	Excluded
NCT04089904	Excluded
NCT03895970	Excluded
NCT03803254	Excluded
NCT03780634	Excluded
NCT04191889	Excluded
NCT04193696	Excluded
NCT03899428	Excluded
NCT03937830	Excluded
NCT03638141	Excluded
NCT03973112	Excluded
NCT03817736	Excluded
NCT03841201	Excluded
NCT03781960	Excluded
NCT04050462	Excluded
NCT03753659	Excluded
NCT04134559	Excluded
NCT04204577	Excluded
NCT03839550	Excluded
NCT03857815	Excluded
NCT04052152	Excluded
NCT03927105	Excluded
NCT03385226	Excluded
NCT03630042	Excluded
NCT03936452	Excluded
NCT04004572	Excluded
NCT04096690	Excluded
NCT03767439	Excluded
NCT03737721	Excluded
NCT04050436	Excluded
NCT04093323	Excluded
NCT04091217	Excluded
NCT03913923	Excluded
NCT04139902	Excluded
NCT04184518	Excluded
NCT03941795	Excluded
NCT03834623	Excluded
NCT04187833	Excluded
NCT04042506	Excluded
NCT03758729	Excluded
NCT03719131	Excluded
NCT03903640	Excluded
NCT04007588	Excluded
NCT04017897	Excluded
NCT03815058	Excluded
NCT03776136	Excluded
NCT03757689	Excluded
NCT03818893	Excluded
NCT03842943	Excluded
NCT03765229	Excluded
NCT03897881	Excluded
NCT03448666	Excluded
NCT04068181	Excluded
NCT04207086	Excluded
NCT03873818	Excluded
NCT03853317	Excluded
NCT03782064	Excluded
NCT04119336	Excluded
NCT03848845	Excluded
NCT04220307	Excluded
NCT03866967	Excluded
NCT03930498	Excluded
NCT03984357	Excluded
NCT03734809	Excluded
NCT03619824	Excluded
NCT04072107	Excluded
NCT03854838	Excluded
NCT03925090	Excluded
NCT03749018	Excluded
NCT03786419	Excluded
NCT04013334	Excluded
NCT04177953	Excluded
NCT04026841	Excluded
NCT03801304	Excluded
NCT03896074	Excluded
NCT03976518	Excluded
NCT03689855	Excluded
NCT03786692	Excluded
NCT04042558	Excluded
NCT04211090	Excluded
NCT03833440	Excluded
NCT03794544	Excluded
NCT03693300	Excluded
NCT03916419	Excluded
NCT03944772	Excluded
NCT04108026	Excluded
NCT03965468	Excluded
NCT04202809	Excluded
NCT03955198	Excluded
NCT03840902	Excluded
NCT03999710	Excluded
NCT03853187	Excluded
NCT03838848	Excluded
NCT03808480	Excluded
NCT03838159	Excluded
NCT04085250	Excluded
NCT03527108	Excluded
NCT04205552	Excluded
NCT03417882	Excluded
NCT04027946	Excluded
NCT04040361	Excluded
NCT03968419	Excluded
NCT04164745	Excluded
NCT04153734	Excluded
NCT04120454	Excluded
NCT04166487	Excluded
NCT04061590	Excluded
NCT04093167	Excluded
NCT04165070	Excluded
NCT04165083	Excluded
NCT04165096	Excluded
NCT04069936	Excluded
NCT03777124	Excluded
NCT03872661	Excluded
NCT03874000	Excluded
NCT03830411	Excluded
NCT03863483	Excluded
NCT04167657	Excluded
NCT04213170	Excluded
NCT03802240	Excluded
NCT04001413	Excluded
NCT03721757	Excluded
NCT03838263	Excluded
NCT03799445	Excluded
NCT04068974	Excluded
NCT04015739	Excluded
NCT03732950	Excluded
NCT03430700	Excluded
NCT03574779	Excluded
NCT03955471	Excluded
NCT04042805	Excluded
NCT04174781	Excluded
NCT03680508	Excluded
NCT03979066	Excluded
NCT04177810	Excluded
NCT03806309	Excluded
NCT04212026	Excluded
NCT03634332	Excluded
NCT03727880	Excluded
NCT03432676	Excluded
NCT04045730	Excluded
NCT04058964	Excluded
NCT04042753	Excluded
NCT04186013	Excluded
NCT04138628	Excluded
NCT03912818	Excluded
NCT03824691	Excluded
NCT03529890	Excluded
NCT04101812	Excluded
NCT03832673	Excluded
NCT03978624	Excluded
NCT03821246	Excluded
NCT04020094	Excluded
NCT03951831	Excluded
NCT03810105	Excluded
NCT03795207	Excluded
NCT04089553	Excluded
NCT04019964	Excluded
NCT04126070	Excluded
NCT03854799	Excluded
NCT04083365	Excluded
NCT03921684	Excluded
NCT04124601	Excluded
NCT04109755	Excluded
NCT04165772	Excluded
NCT04090775	Excluded
NCT04090528	Excluded
NCT04116775	Excluded
NCT04068831	Excluded
NCT04150562	Excluded
NCT03987698	Excluded
NCT03741426	Excluded
NCT03598816	Excluded
NCT04090710	Excluded
NCT04203901	Excluded
NCT04146831	Excluded
NCT03942653	Excluded
NCT04028063	Excluded
NCT03548428	Excluded
NCT04126993	Excluded
NCT04095208	Excluded
NCT03899805	Excluded
NCT03697824	Excluded
NCT03946943	Excluded
NCT04124731	Excluded
NCT03958097	Excluded
NCT03958045	Excluded
NCT03755115	Excluded
NCT03983759	Excluded
NCT04056949	Excluded
NCT03994744	Excluded
NCT03988647	Excluded
NCT04154943	Excluded
NCT03858582	Excluded
NCT03753919	Excluded
NCT04061980	Excluded
NCT04171622	Excluded
NCT04104893	Excluded
NCT04009967	Excluded
NCT04179110	Excluded
NCT03935347	Excluded
NCT03891238	Excluded
NCT03744793	Excluded
NCT04004442	Excluded
NCT04064190	Excluded
NCT03980041	Excluded
NCT03486197	Excluded
NCT03726879	Excluded
NCT04177108	Excluded
NCT03912415	Excluded
NCT04221945	Excluded
NCT03981796	Excluded
NCT03884101	Excluded
NCT04008030	Excluded
NCT04194359	Excluded
NCT03881111	Excluded
NCT04139135	Excluded
NCT03745170	Excluded
NCT03673735	Excluded
NCT04128696	Excluded
NCT04199104	Excluded
NCT04044222	Excluded
NCT03791918	Excluded
NCT03744247	Excluded
NCT04102098	Excluded
NCT03867084	Excluded
NCT03833167	Excluded
NCT03820986	Excluded
NCT03783078	Excluded
NCT03907826	Excluded
NCT03977194	Excluded
NCT04194203	Excluded
NCT03912389	Excluded
NCT03952403	Excluded
NCT04203511	Excluded
NCT04025879	Excluded
NCT03774732	Excluded
NCT03829332	Excluded
NCT03829319	Excluded
NCT03924869	Excluded
NCT03976375	Excluded
NCT03976362	Excluded
NCT03976323	Excluded
NCT03977272	Excluded
NCT03983057	Excluded
NCT03799835	Excluded
NCT03924856	Excluded
NCT03924895	Excluded
NCT03834506	Excluded
NCT03834519	Excluded
NCT03834493	Excluded
NCT03793166	Excluded
NCT03937219	Excluded
NCT03977571	Excluded
NCT03784014	Excluded
NCT03745222	Excluded
NCT04028050	Excluded
NCT04191096	Excluded
NCT03898180	Excluded
NCT04223856	Excluded
NCT04040491	Excluded
NCT04038411	Excluded
NCT04134247	Excluded
NCT03891979	Excluded
NCT03730012	Excluded
NCT03512405	Excluded
NCT03881878	Excluded
NCT03964532	Excluded
NCT04061863	Excluded
NCT03937895	Excluded
NCT03873025	Excluded
NCT04157491	Excluded
NCT03985891	Excluded
NCT04068610	Excluded
NCT03946917	Excluded
NCT04017650	Excluded
NCT04044430	Excluded
NCT03576963	Excluded
NCT03657641	Excluded
NCT03946969	Excluded
NCT04152889	Excluded
NCT03852251	Excluded
NCT04116658	Excluded
NCT03776487	Excluded
NCT03973879	Excluded
NCT03532295	Excluded
NCT03844763	Excluded
NCT04220775	Excluded
NCT03829007	Excluded
NCT04139057	Excluded
NCT03655444	Excluded
NCT03114280	Excluded
NCT04034225	Excluded
NCT04193293	Excluded
NCT03918499	Excluded
NCT04166721	Excluded
NCT03610711	Excluded
NCT03995017	Excluded
NCT03825705	Excluded
NCT03970616	Excluded
NCT03893695	Excluded
NCT03897543	Excluded
NCT04170556	Excluded
NCT03682276	Excluded
NCT03598998	Excluded
NCT03586024	Excluded
NCT03983668	Excluded
NCT04123470	Excluded
NCT04021420	Excluded
NCT03949153	Excluded
NCT04133948	Excluded
NCT03958383	Excluded
NCT03957551	Excluded
NCT04129515	Excluded
NCT03813394	Excluded
NCT03918252	Excluded
NCT04199559	Excluded
NCT03694236	Excluded
NCT03581487	Excluded
NCT03847519	Excluded
NCT03970746	Excluded
NCT03628209	Excluded
NCT04019288	Excluded
NCT03959761	Excluded
NCT03734692	Excluded
NCT03864211	Excluded
NCT04146298	Excluded
NCT03767582	Excluded
NCT03892642	Excluded
NCT03972657	Excluded
NCT03910660	Excluded
NCT03658447	Excluded
NCT03927248	Excluded
NCT03749460	Excluded
NCT04216953	Excluded
NCT03983928	Excluded
NCT03850067	Excluded
NCT03871036	Excluded
NCT03591276	Excluded
NCT03742349	Excluded
NCT03932409	Excluded
NCT03784040	Excluded
NCT04191135	Excluded
NCT04066491	Excluded
NCT04129320	Excluded
NCT04044651	Excluded
NCT03724968	Excluded
NCT04143984	Excluded
NCT04167293	Excluded
NCT03879122	Excluded
NCT04192682	Excluded
NCT03850028	Excluded
NCT03826589	Excluded
NCT04063449	Excluded
NCT03903458	Included/not specified
NCT03792347	Included/not specified
NCT03940001	Included/not specified
NCT04006522	Included/not specified
NCT03829111	Included/not specified
NCT03915405	Included/not specified
NCT03792841	Included/not specified
NCT03720431	Included/not specified
NCT03599453	Included/not specified
NCT03966209	Included/not specified
NCT04046185	Included/not specified
NCT04188951	Included/not specified
NCT03889912	Included/not specified
NCT03817125	Included/not specified
NCT03922880	Included/not specified
NCT03846310	Included/not specified
NCT04177290	Included/not specified
NCT04173325	Included/not specified
NCT03993249	Included/not specified
NCT03833661	Included/not specified
NCT04172402	Included/not specified
NCT03736863	Included/not specified
NCT03766178	Included/not specified
NCT03817658	Included/not specified
NCT03966118	Included/not specified
NCT04065282	Included/not specified
NCT04159896	Included/not specified
NCT03562507	Included/not specified
NCT04134182	Included/not specified
NCT03950362	Included/not specified
NCT03785925	Included/not specified
NCT04003610	Included/not specified
NCT04088500	Included/not specified
NCT04118855	Included/not specified
NCT03875573	Included/not specified
NCT04034823	Included/not specified
NCT03815890	Included/not specified
NCT04075604	Included/not specified
NCT03939975	Included/not specified
NCT03793725	Included/not specified
NCT03514017	Included/not specified
NCT04014101	Included/not specified
NCT03869034	Included/not specified
NCT04156087	Included/not specified
NCT04030260	Included/not specified
NCT04179084	Included/not specified
NCT04174339	Included/not specified
NCT04140318	Included/not specified
NCT03697564	Included/not specified
NCT04017455	Included/not specified
NCT03850691	Included/not specified
NCT03999749	Included/not specified
NCT03340129	Included/not specified
NCT04091750	Included/not specified
NCT03955354	Included/not specified
NCT04145115	Included/not specified
NCT04107103	Included/not specified
NCT04080804	Included/not specified
NCT03727061	Included/not specified
NCT03823131	Included/not specified
NCT03771820	Included/not specified
NCT03937141	Included/not specified
NCT03646123	Included/not specified
NCT03480334	Included/not specified
NCT04062708	Included/not specified
NCT04052659	Included/not specified
NCT04127227	Included/not specified
NCT03743766	Included/not specified
NCT03654833	Included/not specified
NCT04003246	Included/not specified
NCT04023617	Included/not specified
NCT04211896	Included/not specified
NCT04032418	Included/not specified
NCT04106180	Included/not specified
NCT04055792	Included/not specified
NCT03836066	Included/not specified
NCT04099836	Included/not specified
NCT04015778	Included/not specified
NCT04047186	Included/not specified
NCT03770299	Included/not specified
NCT04144569	Included/not specified
NCT04094909	Included/not specified
NCT04139317	Included/not specified
NCT03798743	Included/not specified
NCT04144582	Included/not specified
NCT04180501	Included/not specified
NCT04144608	Included/not specified
NCT04189094	Included/not specified
NCT03824704	Included/not specified
NCT03798106	Included/not specified
NCT03875235	Included/not specified
NCT03693573	Included/not specified
NCT04149574	Included/not specified
NCT04209114	Included/not specified
NCT04165317	Included/not specified
NCT04100018	Included/not specified
NCT03873402	Included/not specified
NCT04109066	Included/not specified
NCT03830866	Included/not specified
NCT03949231	Included/not specified
NCT04003636	Included/not specified
NCT03958890	Included/not specified
NCT03813784	Included/not specified
NCT03847428	Included/not specified
NCT04039607	Included/not specified
NCT03952065	Included/not specified
NCT03922997	Included/not specified
NCT04099251	Included/not specified
NCT04026412	Included/not specified
NCT04194944	Included/not specified
NCT03762018	Included/not specified
NCT03991403	Included/not specified
NCT04203485	Included/not specified
NCT04033354	Included/not specified
NCT04205812	Included/not specified
NCT03906071	Included/not specified
NCT03867175	Included/not specified
NCT04222972	Included/not specified
NCT04171284	Included/not specified
NCT04063163	Included/not specified
NCT03737643	Included/not specified
NCT04059887	Included/not specified
NCT04004234	Included/not specified
NCT03996408	Included/not specified
NCT04045613	Included/not specified
NCT04061928	Included/not specified
NCT03752723	Included/not specified
NCT03786081	Included/not specified
NCT03998033	Included/not specified
NCT03989310	Included/not specified
NCT04110093	Included/not specified
NCT03926338	Included/not specified
NCT04202601	Included/not specified
NCT04124991	Included/not specified
NCT03685890	Included/not specified
NCT03991975	Included/not specified
NCT03650764	Included/not specified
NCT03980314	Included/not specified
NCT03901573	Included/not specified
NCT04133337	Included/not specified
NCT04043195	Included/not specified
NCT04151563	Included/not specified
NCT03996473	Included/not specified
NCT03989336	Included/not specified
NCT03802071	Included/not specified
NCT04082364	Included/not specified
NCT03794440	Included/not specified
NCT03859128	Included/not specified
NCT03811015	Included/not specified
NCT04222426	Included/not specified
NCT03914352	Included/not specified

## Sheet: 2014 trials
NCT ID	Categorization
NCT01896999	Conditionally included
NCT02243579	Conditionally included
NCT02154490	Conditionally included
NCT02267603	Conditionally included
NCT02302339	Excluded
NCT02017717	Excluded
NCT02011945	Excluded
NCT02038946	Excluded
NCT02181738	Excluded
NCT02117219	Excluded
NCT02105636	Excluded
NCT02325739	Excluded
NCT02279732	Excluded
NCT02156804	Excluded
NCT02008227	Excluded
NCT02133742	Excluded
NCT02231749	Excluded
NCT02299999	Excluded
NCT02129556	Excluded
NCT02322814	Excluded
NCT02298946	Excluded
NCT02227667	Excluded
NCT02013154	Excluded
NCT02287428	Excluded
NCT02220842	Excluded
NCT02252042	Excluded
NCT02255097	Excluded
NCT02124850	Excluded
NCT02207530	Excluded
NCT02766335	Excluded
NCT01993810	Excluded
NCT02054520	Excluded
NCT02374242	Excluded
NCT01810016	Excluded
NCT02130466	Excluded
NCT02112032	Excluded
NCT02180061	Excluded
NCT02107755	Excluded
NCT02203604	Excluded
NCT02259231	Excluded
NCT02032810	Excluded
NCT02094391	Excluded
NCT02115139	Excluded
NCT02097732	Excluded
NCT02068196	Excluded
NCT02272855	Excluded
NCT01689870	Excluded
NCT01984255	Excluded
NCT02200562	Excluded
NCT02115243	Excluded
NCT01838200	Excluded
NCT02077114	Excluded
NCT02141542	Excluded
NCT02155647	Excluded
NCT02196961	Excluded
NCT02289222	Excluded
NCT02077959	Excluded
NCT02036502	Excluded
NCT02039674	Excluded
NCT02117167	Excluded
NCT02259621	Excluded
NCT02220894	Excluded
NCT02142738	Excluded
NCT02031458	Excluded
NCT02013219	Excluded
NCT02087423	Excluded
NCT02125461	Excluded
NCT02079636	Excluded
NCT02273375	Excluded
NCT02143466	Excluded
NCT02040064	Excluded
NCT02243371	Excluded
NCT02312557	Excluded
NCT02113657	Excluded
NCT02210117	Excluded
NCT01984242	Excluded
NCT02212730	Excluded
NCT02293980	Excluded
NCT02046733	Excluded
NCT02247349	Excluded
NCT02256436	Excluded
NCT02951767	Excluded
NCT02108652	Excluded
NCT01952769	Included/not specified
NCT02117362	Included/not specified
NCT02278887	Included/not specified
NCT02221739	Included/not specified
NCT02060188	Included/not specified
NCT02267343	Included/not specified
NCT02038933	Included/not specified
NCT02262741	Included/not specified
NCT02194738	Included/not specified
NCT02073123	Included/not specified
NCT01970527	Included/not specified
NCT02263508	Included/not specified
NCT02400385	Included/not specified
NCT02007070	Included/not specified
NCT02041533	Included/not specified
NCT02088112	Included/not specified
NCT02066636	Included/not specified
NCT02175017	Included/not specified
NCT02179671	Included/not specified
NCT02279862	Included/not specified
